# Supplementary material for: A Comparative Study of the Anti-Obesity Effects of Dietary Sea Cucumber Saponins and Energy Restriction in Response to Weight Loss and Weight Regain in Mice
Source: Mar Drugs. 2022 Oct 1;20(10):629. doi: 10.3390/md20100629 (PMC9605201; doi:10.3390/md20100629)
Supplement: Supplementary file 1 [file marinedrugs-20-00629-s001.zip]

Archive with 1 entries (1 files):
- marinedrugs-1895126-supplementary.pdf
